# Supplementary material for: Relationships between Weight Perceptions and Suicidal Behaviors in Chinese Adolescents: Results from an Ongoing School-Based Survey in Zhejiang Province
Source: Behav Sci (Basel). 2022 Dec 22;13(1):8. doi: 10.3390/bs13010008 (PMC9854802; doi:10.3390/bs13010008)
Supplement: Supplementary file 1 [file behavsci-13-00008-s001.zip]

Archive with 1 entries (1 files):
- behavsci-1946365-supplementary.pdf
